# Supplementary material for: Designing profitable and climate-smart farms using virtual reality
Source: PLoS One. 2023 Jun 2;18(6):e0286723. doi: 10.1371/journal.pone.0286723 (PMC10237638; doi:10.1371/journal.pone.0286723)
Supplement: S1 Table — (XLSX) [file pone.0286723.s001.xlsx]

## Sheet: Sheet1
Forest species	Carbon sequestration (kg/ha/year)	Establishment costs (NZD/ha)
Native trees	8590	6600
Eucalyptus n.	22830	1600
Pinus r.	25200	1600
Pasture production class	Carbon emissions(kg/ha/year)	Profit ($/ha/yr)
Very low	617	102
Low	1558	236
High	2292	347
Very high	3847	583
